# Supplementary material for: Prevalence and risk factors for faecal carriage of Extended Spectrum β-lactamase producing Enterobacteriaceae among food handlers in lower basic schools in West Coast Region of The Gambia
Source: PLoS One. 2018 Aug 13;13(8):e0200894. doi: 10.1371/journal.pone.0200894 (PMC6089431; doi:10.1371/journal.pone.0200894)
Supplement: S1 Table — (XLSX) [file pone.0200894.s001.xlsx]

## Sheet: Sheet1
ESBL ANTIMICROBIAL SENSITIVITY TESTING FORM (AST)
No	ANTIBIOTICS								REMARKS	API 20E
	CTX	CRO	CAZ	CRX	CTX/CLV	CAZ/CLV	CTX/CLV - CTX	CAZ/CLV - CAZ		NAME OF ORGANISM	%
	30mm	32mm	26mm	20mm	32mm	23mm	13mm	­3mm	NEGATIVE CONTROL
	7mm	7mm	16mm	6mm	29mm	30mm	22mm	24mm	POSITIVE CONTROL
	6mm	6mm	9mm	6mm	25mm	22mm	9mm	13mm	POSITIVE CONTROL
1	11mm	11mm	16mm	7mm	26mm	16mm	15mm	0mm	ESBL POSITIVE	Serratia fonticola
2	9mm	8mm	18mm	14mm	30mm	27mm	21mm	9mm	ESBL POSITIVE	Enterobacter cloacae	0.787
3	6mm	6mm	6mm	6mm	6mm	6mm	0mm	0mm
4	11mm	9mm	17mm	7mm	29mm	26mm	18mm	9mm	ESBL POSITIVE
5	7mm	7mm	12mm	6mm	24mm	20mm	17mm	8mm	ESBL POSITIVE	Citrobacter freundii	0.815
6	6mm	6mm	6mm	6mm	6mm	6mm	0mm	0mm		Yersinia frederiksenii/intermedia
7	6mm	6mm	12mm	6mm	25mm	18mm	19mm	6mm	ESBL POSITIVE	Escherichia coli
8	10mm	9mm	13mm	6mm	25mm	22mm	15mm	9mm	ESBL POSITIVE	klebsiella pneumoniae spp ozacnae	0.97
9	6mm	6mm	8mm	6mm	24mm	21mm	18mm	13mm	ESBL POSITIVE	klebsiella pneumo spp/ pneumo 1	0.973
10	7mm	6mm	12mm	6mm	24mm	20mm	17mm	8mm	ESBL POSITIVE	Citrobacter freudii	0.827
11	7mm	7mm	14mm	6mm	26mm	28mm	19mm	14mm	ESBL POSITIVE	Escherichia coli	0.772
12	6mm	6mm	16mm	6mm	25mm	22mm	19mm	6mm	ESBL POSITIVE	Klebsiella pneumoniae
13	12mm	12mm	20mm	8mm	30mm	26mm	18mm	6mm	ESBL POSITIVE	Cronobacter spp	0.998
14	10mm	9mm	10mm	6mm	24mm	22mm	14mm	12mm	ESBL POSITIVE	Citrobacter aerogenes
15	6mm	6mm	12mm	6mm	25mm	22mm	19mm	10mm	ESBL POSITIVE	Klebsiella pneumoniae/spp pneu	0.989
16	6mm	6mm	12mm	6mm	25mm	21mm	19mm	9mm	ESBL POSITIVE	Klebsiella pneumoniae spp	0.856
17	12mm	14mm	23mm	6mm	6mm	22mm	­6mm	­1mm		Vibrio fluvalis
18	7mm	6mm	15mm	6mm	6mm	23mm	­1mm	8mm	ESBL POSITIVE	Serratia liquefacieus
19	6mm	6mm	6mm	6mm	6mm	6mm	0mm	0mm
20	8mm	8mm	13mm	6mm	27mm	24mm	19mm	11mm	ESBL POSITIVE	Klebsiella pnuemo. Spp/ pneumo 1	0.989
21	7mm	7mm	10mm	6mm	30mm	32mm	23mm	22mm	ESBL POSITIVE
22	6mm	6mm	7mm	6mm	22mm	24mm	16mm	17mm	ESBL POSITIVE
23	6mm	6mm	10mm	6mm	6mm	18mm	0mm	8mm	ESBL POSITIVE	Escherichia coli
24	6mm	6mm	22mm	6mm	6mm	12mm	6mm	­10mm	ESBL POSITIVE	Proteus mirabilis
25	6mm	6mm	14mm	6mm	6mm	10mm	0mm	­4mm		kluyvera spp.
26	6mm	6mm	12mm	6mm	6mm	6mm	0mm	­6mm		salmonella enterica spp. enterica
27	6mm	6mm	14mm	6mm	6mm	8mm	0mm	­6mm		enterobacter aerogenes
28	10mm	10mm	16mm	6mm	32mm	26mm	22mm	10mm	ESBL POSITIVE	Escherichia coli
29	6mm	6mm	10mm	6mm	6mm	16mm	0mm	6mm	ESBL POSITIVE	Enterobacter aerogenes
30	6mm	6mm	12mm	6mm	6mm	8mm	0mm	6mm	ESBL POSITIVE	Enterobacter aerogenes
31	12mm	8mm	22mm	6mm	10mm	20mm	­2mm	­2mm		Enterobacter aerogenes
32	10mm	10mm	6mm	8mm	10mm	8mm	0mm	2mm		kluyvera spp.
33	10mm	8mm	20mm	6mm	12mm	16mm	2mm	­4mm		cedecae spp.
34	6mm	6mm	12mm	6mm	6mm	8mm	0mm	­4mm		Enterobacter aerogenes
35	6mm	6mm	8mm	6mm	6mm	6mm	0mm	­2mm
36	6mm	14mm	20mm	6mm	6mm	14mm	0mm	­6mm		Enterobacter aerogenes
37	6mm	6mm	14mm	6mm	6mm	10mm	0mm	­4mm		Enterobacter aerogenes
38	6mm	6mm	18mm	6mm	6mm	16mm	0mm	­2mm		Enterobacter aerogenes
39	6mm	6mm	22mm	6mm	6mm	14mm	0mm	­8mm		Enterobacter aerogenes
41	6mm	6mm	6mm	6mm	6mm	6mm	0mm	0mm		kluyvera spp.
42	6mm	6mm	20mm	6mm	8mm	16mm	2mm	­4mm		salmonella enterica spp. enterica
43	6mm	6mm	18mm	6mm	6mm	14mm	0mm	­4mm
44	6mm	6mm	14mm	6mm	6mm	12mm	0mm	­2mm		0
45	6mm	6mm	16mm	6mm	6mm	12mm	0mm	­4mm		0
46	8mm	8mm	16mm	6mm	32mm	22mm	24mm	6mm	ESBL POSITIVE	0
47	6mm	6mm	20mm	6mm	6mm	14mm	0mm	­6mm		0
48	6mm	6mm	16mm	6mm	6mm	18mm	0mm	2mm		0
50	6mm	6mm	22mm	6mm	6mm	14mm	0mm	­8mm		0
51	6mm	6mm	16mm	6mm	6mm	16mm	0mm	0mm		0
52	6mm	6mm	12mm	6mm	6mm	10mm	0mm	­2mm		0
53	6mm	6mm	12mm	6mm	6mm	8mm	0mm	­4mm		0
54	6mm	6mm	6mm	6mm	6mm	6mm	0mm	0mm		0
55	14mm	14mm	18mm	6mm	12mm	24mm	­2mm	6mm	ESBL POSITIVE	0
56	8mm	6mm	22mm	6mm	6mm	20mm	­2mm	­2mm		0
57	6mm	6mm	18mm	6mm	6mm	10mm	0mm	­8mm		0
58	6mm	6mm	22mm	6mm	6mm	18mm	0mm	­4mm		0
59	10mm	8mm	20mm	6mm	12mm	16mm	2mm	­4mm		0
60	6mm	6mm	12mm	6mm	6mm	10mm	0mm	­2mm		0
61	6mm	6mm	22mm	6mm	6mm	20mm	0mm	­2mm		0
62	6mm	6mm	8mm	6mm	22mm	20mm	14mm	12mm	ESBL POSITIVE	Escherichia coli
63	12mm	6mm	16mm	6mm	14mm	18mm	2mm	2mm		0
64	10mm	10mm	18mm	6mm	28mm	24mm	8mm	6mm	ESBL POSITIVE	Enterobacter aerogenes
65	6mm	6mm	20mm	6mm	6mm	18mm	0mm	­2mm		0
66	12mm	10mm	22mm	6mm	12mm	20mm	0mm	­2mm		0
67	6mm	6mm	14mm	6mm	6mm	12mm	0mm	­2mm		0
68	6mm	6mm	20mm	6mm	6mm	16mm	0mm	­4mm		Klebsiella pneumoniae
69	6mm	6mm	22mm	6mm	6mm	18mm	0mm	­4mm		0
70	6mm	6mm	22mm	6mm	6mm	16mm	0mm	­6mm		0
71	6mm	6mm	24mm	6mm	6mm	18mm	0mm	­6mm		0
72	6mm	6mm	16mm	6mm	6mm	20mm	0mm	4mm		0
73	8mm	6mm	16mm	6mm	20mm	24mm	12mm	8mm	ESBL POSITIVE	klebsiella pneumoniae
75	6mm	6mm	18mm	6mm	6mm	10mm	0mm	­8mm		0
76	6mm	6mm	26mm	6mm	6mm	18mm	0mm	­8mm		Cedecea davisae
77	6mm	6mm	14mm	6mm	6mm	10mm	0mm	­4mm		0
78	6mm	6mm	22mm	6mm	6mm	14mm	0mm	­8mm		0
79	6mm	6mm	10mm	6mm	6mm	8mm	0mm	­2mm		0
80	6mm	6mm	8mm	6mm	6mm	6mm	0mm	­2mm		0
81	6mm	6mm	24mm	6mm	6mm	20mm	0mm	­2mm		0
82	8mm	6mm	21mm	6mm	10mm	24mm	2mm	3mm		0
83	12mm	8mm	24mm	6mm	18mm	20mm	6mm	­4mm	ESBL POSITIVE	0
84	7mm	6mm	20mm	6mm	18mm	22mm	11mm	2mm	ESBL POSITIVE	0
85	8mm	8mm	10mm	6mm	14mm	16mm	7mm	6mm	ESBL POSITIVE	Klebsiella pneumoniae
86	6mm	6mm	8mm	6mm	16mm	22mm	10mm	14mm	ESBL POSITIVE	0
87	12mm	14mm	20mm	6mm	26mm	28mm	14mm	8mm	ESBL POSITIVE	Klebsiella pneumoniae
88	24mm	20mm	20mm	6mm	32mm	30mm	8mm	10mm	ESBL POSITIVE	Enterobacter aerogenes
35	10mm	6mm	22mm	6mm	18mm	22mm	8mm	0mm	ESBL POSITIVE	0
42	6mm	6mm	24mm	6mm	10mm	22mm	4mm	­2mm		0
86	8mm	7mm	20mm	6mm	8mm	18mm	0mm	­2mm		0
